# Supplementary material for: Insights into NdIII to YbIII Energy Transfer and Its Implications in Luminescence Thermometry
Source: Chem Mater. 2024 Mar 28;36(7):3452–63. doi: 10.1021/acs.chemmater.4c00362 (PMC11008107; doi:10.1021/acs.chemmater.4c00362)
Supplement: Supplementary file 2 — cm4c00362_si_002.cif [file cm4c00362_si_002.cif]

data_
_chemical_name_mineral ?Structure?
_cell_length_a  11.44586
_cell_length_b  17.92809
_cell_length_c  7.25774
_cell_angle_alpha 90
_cell_angle_beta  119.4189
_cell_angle_gamma 90
_cell_volume 1297.263
loop_
_symmetry_equiv_pos_as_xyz
	'x, -y, z+1/2'
	'x, y, z'
	'x+1/2, -y+1/2, z+1/2'
	'x+1/2, y+1/2, z'
loop_
_atom_site_label
_atom_site_type_symbol
_atom_site_symmetry_multiplicity
_atom_site_fract_x
_atom_site_fract_y
_atom_site_fract_z
_atom_site_occupancy
_atom_site_B_iso_or_equiv
Nd1 Nd   4 0.82654 0.167964 0.4982 1 0.61247
O1 O   4 0.9969 0.1797 0.8772 1 0.61247
O2 O   4 0.7805 0.0702 0.7042 1 0.61247
O3 O   4 0.7251 0.2397 0.6869 1 0.61247
O4 O   4 0.5834 0.1472 0.3462 1 0.61247
O5 O   4 0.422 0.2091 0.069 1 0.61247
C1 C   4 0.4622 -0.1335 0.1547 1 0.61247
C2 C   4 0.3959 0.076 0.0865 1 0.61247
O6 O   4 0.3914 -0.1918 0.0812 1 0.61247
C3 C   4 0.4732 0.1501 0.1756 1 0.61247
O7 O   4 0.5872 -0.1339 0.2838 1 0.61247
C4 C   4 0.1939 0.0104 -0.1605 1 0.61247
O8 O   4 -0.0066 -0.0537 -0.4065 1 0.61247
O9 O   4 -0.0103 0.0714 -0.4107 1 0.61247
C5 C   4 0.048 0.0098 -0.3389 1 0.61247
C6 C   4 0.3937 -0.0584 0.0796 1 0.61247
C7 C   4 0.4613 0.0085 0.166 1 0.61247
O10 O   4 0.7465 0.0859 0.19 1 0.61247
C8 C   4 0.2617 0.0793 -0.0786 1 0.61247
C9 C   4 0.2609 -0.0571 -0.0805 1 0.61247
O11 O   4 0.7067 0.2468 0.1882 1 0.61247
O12 O   4 0.9768 0.1855 0.3353 1 0.61247
