# Supplementary material for: Insights into NdIII to YbIII Energy Transfer and Its Implications in Luminescence Thermometry
Source: Chem Mater. 2024 Mar 28;36(7):3452–63. doi: 10.1021/acs.chemmater.4c00362 (PMC11008107; doi:10.1021/acs.chemmater.4c00362)
Supplement: Supplementary file 3 — cm4c00362_si_003.cif [file cm4c00362_si_003.cif]

data_
_chemical_name_mineral ?Latricarbo?
_cell_length_a  8.87566
_cell_length_b  8.87566
_cell_length_c  18.81442
_cell_angle_alpha 90
_cell_angle_beta  90
_cell_angle_gamma 120
_cell_volume 1283.58
loop_
_symmetry_equiv_pos_as_xyz
	'-x, -x+y, -z+1/2'
	'-x, -y, -z'
	'-x+1/3, -x+y-1/3, -z+1/6'
	'-x+1/3, -y-1/3, -z-1/3'
	'-x-1/3, -x+y+1/3, -z-1/6'
	'-x-1/3, -y+1/3, -z+1/3'
	'-x+y, -x, z'
	'-x+y, y, z+1/2'
	'-x+y+1/3, -x-1/3, z-1/3'
	'-x+y+1/3, y-1/3, z+1/6'
	'-x+y-1/3, -x+1/3, z+1/3'
	'-x+y-1/3, y+1/3, z-1/6'
	'-y, -x, z+1/2'
	'-y, x-y, z'
	'-y+1/3, -x-1/3, z+1/6'
	'-y+1/3, x-y-1/3, z-1/3'
	'-y-1/3, -x+1/3, z-1/6'
	'-y-1/3, x-y+1/3, z+1/3'
	'y, -x+y, -z'
	'y, x, -z+1/2'
	'y+1/3, -x+y-1/3, -z-1/3'
	'y+1/3, x-1/3, -z+1/6'
	'y-1/3, -x+y+1/3, -z+1/3'
	'y-1/3, x+1/3, -z-1/6'
	'x-y, -y, -z+1/2'
	'x-y, x, -z'
	'x-y+1/3, -y-1/3, -z+1/6'
	'x-y+1/3, x-1/3, -z-1/3'
	'x-y-1/3, -y+1/3, -z-1/6'
	'x-y-1/3, x+1/3, -z+1/3'
	'x, y, z'
	'x, x-y, z+1/2'
	'x+1/3, y-1/3, z-1/3'
	'x+1/3, x-y-1/3, z+1/6'
	'x-1/3, y+1/3, z+1/3'
	'x-1/3, x-y+1/3, z-1/6'
loop_
_atom_site_label
_atom_site_type_symbol
_atom_site_symmetry_multiplicity
_atom_site_fract_x
_atom_site_fract_y
_atom_site_fract_z
_atom_site_occupancy
_atom_site_B_iso_or_equiv
La La   6 0 0 0 1 1.58335
O1 O  36 -0.01431566 -0.2014537 0.07098694 1 1.58335
C1 C  18 0.3333333 0.3333333 0.08333333 1 1.58335
C2 C  18 0.5 0.1666667 0.08333333 1 1.58335
C3 C  18 0.6666667 0.1666667 0.08333333 1 1.58335
